# Supplementary material for: Early Intervention in Orbital Floor Fractures: Postoperative Ocular Motility and Diplopia Outcomes
Source: J Pers Med. 2022 Apr 22;12(5):671. doi: 10.3390/jpm12050671 (PMC9144115; doi:10.3390/jpm12050671)
Supplement: Supplementary file 1 [file jpm-12-00671-s001.zip]

Archive with 1 entries (1 files):
- jpm-1658795-supplementary.pdf
